# Supplementary material for: Spatial-Temporal Heterogeneity in Large Three-Dimensional Nanofibrillar Cellulose Hydrogel for Human Pluripotent Stem Cell Culture
Source: Gels. 2023 Apr 12;9(4):324. doi: 10.3390/gels9040324 (PMC10138276; doi:10.3390/gels9040324)
Supplement: Supplementary file 1 [file gels-09-00324-s001.zip]

Archive with 1 entries (1 files):
- gels-2320401-supplementary.pdf
